# Supplementary material for: Medical support during an Ironman 70.3 triathlon race
Source: F1000Res. 2017 Aug 18;6:1516. [Version 1] doi: 10.12688/f1000research.12388.1 (PMC5583733; doi:10.12688/f1000research.12388.1)
Supplement: Participants treated by the medical support team in the Ironman 70.3 Busan race — List of participants treated by the medical support team in the Ironman 70.3 Busan race held on June 19, 2016 [file f1000research-6-13416-s0000.tgz]

Archive with 1 entries (1 files):
- 98ef8fe8-5749-4bfa-b11c-2063369aeb27_Ironman70.3_2016_Patients_Record.txt
