# Supplementary material for: Medical support during an Ironman 70.3 triathlon race
Source: F1000Res. 2017 Aug 18;6:1516. [Version 1] doi: 10.12688/f1000research.12388.1 (PMC5583733; doi:10.12688/f1000research.12388.1)
Supplement: Participants treated by the medical support team in the Ironman 70.3 Busan race — List of participants treated by the medical support team in the Ironman 70.3 Busan race held on June 19, 2016 [file f1000research-6-13416-s0000.tgz › 98ef8fe8-5749-4bfa-b11c-2063369aeb27_Ironman70.3_2016_Patients_Record.txt]

Serial	Sex	Category	Time	Course	Chief complaint	Transport to hospital
1	M	45-49	09:25	bike	shoulder injury	1
2	M	40-44	10:20	bike	abrasion	0
3	M	50-54	11:00	bike	head trauma	1
4	M	40-44	08:30	bike	abrasion	0
5	M	40-44		bike	abrasion	0
7	M	45-49	09:55	bike	abrasion	0
8	M	40-44	10:00	bike	abrasion	0
9	M	30-34		run	myalgia	0
10	M	35-39		run	myalgia	0
11	M	25-29		run	myalgia	0
12	M	55-59		run	myalgia	0
13	M	40-44		run	myalgia	0
14	M	50-54		run	myalgia	0
15	M	50-54		run	myalgia	0
17	M	35-39	08:35	bike	abrasion	0
18	M	45-49	10:06	run	abrasion	1
19	M	25-29		run	myalgia	0
20	M	40-44		run	myalgia	0
21	M	40-44		run	myalgia	0
22	M	40-44		run	myalgia	0
23	M	45-49		run	myalgia	0
24	M	40-44		run	myalgia	0
25	M	30-34		run	myalgia	0
26	M	35-39	12:38	run	myalgia	0
27	M	40-44	12:39	run	myalgia	0
28	M	45-49	12:42	run	myalgia	0
29	M	40-44	12:42	run	myalgia	0
30	M	40-44	12:42	run	myalgia	0
31	M	45-49	12:42	run	myalgia	0
32	M	50-54	12:43	run	myalgia	0
33	F	45-49	12:45	run	myalgia	0
34	M	40-44	12:47	run	myalgia	0
35	M	45-49	12:47	run	myalgia	0
36	M	50-54	12:48	run	myalgia	0
37	M	25-29	12:51	run	myalgia	0
38	M	35-39	12:53	run	myalgia	0
39	M	35-39	12:56	run	myalgia	0
40	M	45-49	13:56	run	myalgia	0
41	M	55-59	12:56	run	myalgia	0
42	M	40-44	12:57	run	myalgia	0
43	M	40-44	12:58	run	myalgia	0
44	M	35-39	12:58	run	myalgia	0
45	M	55-59	13:58	run	myalgia	0
46	M	30-34	14:58	run	myalgia	0
47	M	45-49	13:02	run	myalgia	0
48	M	30-34	13:02	run	myalgia	0
49	M	25-29	13:02	run	myalgia	0
50	M	40-44	13:02	run	myalgia	0
51	M	35-39	13:02	run	myalgia	0
52	M	40-44	13:03	run	myalgia	0
53	M	50-54	13:03	run	myalgia	0
54	M	55-59	13:03	run	myalgia	0
55	M	50-54	13:04	run	abrasion	0
56	M	45-49	13:05	run	myalgia	0
57	M	35-39	13:05	run	myalgia	0
58	M	50-54	13:06	run	myalgia	0
59	M	40-44	13:06	run	myalgia	0
60	M	50-54	13:06	run	myalgia	0
61	M	50-54	13:06	run	myalgia	0
62	M	40-44	13:07	run	myalgia	0
63	M	45-49	13:09	run	myalgia	0
64	M	45-49	13:09	run	myalgia	0
65	F	40-44	13:10	run	myalgia	0
66	M	55-59	13:10	run	blister	0
67	F	35-39	13:12	run	myalgia	0
68	F	35-39	13:12	run	myalgia	0
69	M	40-44	13:12	run	myalgia	0
70	M	35-39	13:12	run	myalgia	0
71	F	45-49	13:31	run	blister	0
72	F	20-24	09:40	staff	headache	0
73	M	50-54	11:38	run	myalgia	0
74	M	45-49	11:40	run	myalgia	0
75	M	40-44	12:15	run	myalgia	0
76	M	30-34	12:25	run	myalgia	0
77	M	35-39	12:26	run	myalgia	0
78	M	35-39	12:27	run	myalgia	0
79	M	50-54	12:50	run	myalgia	0
80	M	35-39	12:53	run	myalgia	0
81	F	55-59	12:56	run	abrasion	0
82	M	45-49	12:55	run	myalgia	0
83	M	50-54	12:57	run	myalgia	0
84	M	45-49	13:07	run	myalgia	0
85	M	45-49	13:05	run	myalgia	0
86	M	45-49	13:15	run	myalgia	0
87	M	55-59	13:16	run	myalgia	0
88	M	45-49	13:17	run	myalgia	0
89	F	40-44	13:18	run	myalgia	0
90	F	Team	13:19	run	myalgia	0
91	M	35-39	13:20	run	myalgia	0
92	M	35-39	13:21	run	myalgia	0
93	M	45-49	13:26	run	myalgia	0
94	M	45-49	13:27	run	myalgia	0
95	M	45-49	14:30	run	myalgia	0
96	M	40-44	14:45	run	myalgia	0
97	M	55-59	10:45	bike	myalgia	0
98	M	40-44	10:50	bike	myalgia	0
99	M	40-44	11:00	run	myalgia	0
100	M	45-49	11:05	run	myalgia	0
101	M	50-54	11:06	run	myalgia	0
102	M	45-49	11:07	run	myalgia	0
103	M	40-44	11:08	run	myalgia	0
104	M	45-49	11:08	run	myalgia	0
105	M	50-54	11:09	run	myalgia	0
106	M	45-49	11:09	run	myalgia	0
107	M	50-54	11:11	run	myalgia	0
108	M	25-29	11:28	run	myalgia	0
109	F	40-44	11:29	run	myalgia	0
110	M	30-34	11:30	run	myalgia	0
111	M	45-49	11:32	run	myalgia	0
112	M	40-44	11:33	run	myalgia	0
113	M	35-39	11:33	run	myalgia	0
114	M	40-44	11:34	run	myalgia	0
115	M	45-49	11:36	run	myalgia	0
116	F	20-24	11:37	staff	exhaustion	0
117	M	40-44	11:38	run	myalgia	0
118	M	35-39	11:39	run	myalgia	0
119	M	55-59	11:45	run	myalgia	0
120	M	50-54	11:45	run	myalgia	0
121	M	30-34	11:46	run	myalgia	0
122	M	30-34	11:49	run	myalgia	0
123	M	40-44	11:50	run	myalgia	0
124	M	50-54	11:51	run	myalgia	0
125	M	40-44	11:52	run	myalgia	0
126	M	40-44	11:55	run	myalgia	0
127	M	30-34	11:55	run	myalgia	0
128	M	35-39	11:56	run	myalgia	0
129	F	35-39	11:57	run	myalgia	0
130	M	40-44	11:57	run	myalgia	0
131	M	25-29	11:57	run	myalgia	0
132	M	25-29	12:05	bike	abrasion	0
133	F	30-34	12:07	run	myalgia	0
134	M	45-49	12:07	run	myalgia	0
135	M	35-39	12:07	run	myalgia	0
136	M	40-44	12:08	run	myalgia	0
137	M	50-54	12:08	run	myalgia	0
138	M	45-49	12:08	run	myalgia	0
139	M	55-59	12:09	run	myalgia	0
140	M	40-44	12:12	run	myalgia	0
141	M	30-34	12:12	run	myalgia	0
142	M	50-54	12:21	run	myalgia	0
143	M	45-49	12:24	run	myalgia	0
144	M	30-34	12:50	run	abrasion	0
145	M	Team	11:57	run	exhaustion	0
146	M	35-39		run	exhaustion	0
147	M	50-54	07:10	swim	cramp	0
148	M	45-49	10:10	bike	abrasion	0
150	M	35-39	11:00	bike	shoulder injury	1
151	M	30-34		bike	finger injury	0
152	M	Team		bike	abrasion	0
153	F	Pro	11:40	bike	myalgia	0
154	F	10-5	11:45	family	foreign body	0
155	M	35-39	12:00	bike	abrasion	0
156	M	40-44		bike	shoulder injury	1
157	M	50-54	12:15	bike	abrasion	0
158	M	40-44	12:20	run	abrasion	0
159	M	45-49	12:25	run	abrasion	0
160	M	40-44		run	sprain	0
161	M	Team		run	blister	0
162	M	45-49	12:45	run	abrasion	0
163	M	40-44	12:48	run	laceration	0
164	M	45-49	12:48	run	abrasion	0
165	M	40-44		press	indigestion	0
166	M	35-39	12:50	run	abrasion	0
167	M	35-39	12:55	run	exhaustion	0
168	M	40-44	12:55	run	myalgia	0
169	M	45-49	13:10	run	blister	0
170	M	Team	13:10	run	blister	0
171	M	30-34	13:30	run	strain	0
172	M	40-44	13:35	run	blister	0
173	M	Team	13:38	run	laceration	0
174	M	55-59	13:40	run	abrasion	0
175	M	35-39	13:45	run	abrasion	0
176	M	40-44	13:50	run	abrasion	0
177	M	25-29		run	abrasion	0
178	M	40-44		run	abrasion	0
179	F	10-5		family	abrasion	0
180	F	35-39		run	abrasion	0
181	M	45-49		run	abrasion	0
182	F	15-10		family	abrasion	0
183	M	50-54		run	abrasion	0
184	M	50-54		run	abrasion	0
185	M	40-44		run	abrasion	0
186	M	55-59		run	abrasion	0
187	F	20-24		staff	exhaustion	0
188	F	20-24		staff	exhaustion	0
189	M	35-39		run	abrasion	0
190	F	35-39	15:03	run	abrasion	0
